# Supplementary material for: Identification of Triazolopyrimidinyl Scaffold SARS-CoV-2 Papain-Like Protease (PLpro) Inhibitor
Source: Pharmaceutics. 2024 Jan 25;16(2):169. doi: 10.3390/pharmaceutics16020169 (PMC10893172; doi:10.3390/pharmaceutics16020169)
Supplement: Supplementary file 1 [file pharmaceutics-16-00169-s001.zip]

Archive with 1 entries (1 files):
- pharmaceutics-2793231-supplementary.pdf
